# Supplementary material for: Toxicological Effects of Roundup® on Drosophila melanogaster Reproduction
Source: Toxics. 2021 Jul 7;9(7):161. doi: 10.3390/toxics9070161 (PMC8309847; doi:10.3390/toxics9070161)
Supplement: Supplementary file 1 [file toxics-09-00161-s001.zip]

Archive with 1 entries (1 files):
- toxics-1259094-supplementary.pdf
